# Supplementary material for: Evolving Epidemiology and Emerging Antifungal Resistance in Vulvovaginal Candidosis: Evidence from a Five-Year Survey
Source: Pathogens. 2026 May 16;15(5):538. doi: 10.3390/pathogens15050538 (PMC13209537; doi:10.3390/pathogens15050538)
Supplement: Supplementary file 1 [file pathogens-15-00538-s001.zip]

Archive with 1 entries (1 files):
- pathogens-4290829-supplementary.pdf
